# Supplementary material for: Efficacy of Transcranial Direct Current Stimulation on Pain Level and Disability of Patients with Fibromyalgia: A Systematic Review of Randomized Controlled Trials with Parallel-Group Design
Source: Brain Sci. 2023 Dec 25;14(1):26. doi: 10.3390/brainsci14010026 (PMC10813480; doi:10.3390/brainsci14010026)
Supplement: Supplementary file 1 [file brainsci-14-00026-s001.zip]

Archive with 1 entries (1 files):
- brainsci-2765740-supplementary.pdf
